# Supplementary material for: Modes of Cell Death Induced by Photodynamic Therapy Using Zinc Phthalocyanine in Lung Cancer Cells Grown as a Monolayer and Three-Dimensional Multicellular Spheroids
Source: Molecules. 2017 May 16;22(5):791. doi: 10.3390/molecules22050791 (PMC6154333; doi:10.3390/molecules22050791)
Supplement: Supplementary File 1 [file molecules-22-00791-s001.zip]

Archive with 8 entries (8 files):
- N Hodgkinson - Molecules - Table 5.pdf
- N Hodgkinson - Molecules - Table 4.pdf
- N Hodgkinson - Molecules - Table 3.pdf
- N Hodgkinson - Molecules - Table 2.pdf
- N Hodgkinson - Molecules - Table 1.pdf
- N Hodgkinson - Molecules - Fig 3.pdf
- N Hodgkinson - Molecules - Fig 2.pdf
- N Hodgkinson - Molecules - Fig 1.pdf
